# Supplementary material for: Cardiopulmonary Arrest and Resuscitation in the Prone Patient: An Adult Simulation Case for Internal Medicine Residents
Source: MedEdPORTAL. 2021 Feb 11;17:11081. doi: 10.15766/mep_2374-8265.11081 (PMC7880259; doi:10.15766/mep_2374-8265.11081)
Supplement: Supplementary file 1 — Simulation Case Template.docxLearner Information.docxDebriefing Materials.docxProne CPR Operating Procedure.docx [file mep_2374-8265.11081-s001.zip]

Archive with 5 entries (5 files):
- A. Simulation Case Template.docx
- B. Learner Information.docx
- C. Debriefing Materials.docx
- D. Prone CPR Operating Procedure.docx
- _Educational_Summary_Report_11081.pdf
